# Supplementary material for: NEDD4-family E3 ligase dysfunction due to PKHD1/Pkhd1 defects suggests a mechanistic model for ARPKD pathobiology
Source: Sci Rep. 2017 Aug 10;7:7733. doi: 10.1038/s41598-017-08284-4 (PMC5552802; doi:10.1038/s41598-017-08284-4)
Supplement: Supplementary file 2 — Dataset 1 [file 41598_2017_8284_MOESM2_ESM.xlsx]

## Sheet: Supplenentary Table S1
Antigen name, host and antibody company (catalogue number)																			Dilution or amount used					Application and figure number in this paper
RhoA; mouse; Cytoskeleton (ARH03)																			250:1					WB (Fig 1a,b,c,j, Fig 2a)
RhoA: rabbit; Cell Signaling (2117)																			250:1					WB (Fig 1d)
Rac1; mouse; Cytoskeleton (ARC03)																			250:1					WB (Fig 1a,b,c)
Cdc42; mouse; Cytoskeleton (ACD03)																			250:1					WB (Fig 1a,b,c)
RhoA; mouse; Santa Cruz (sc- 418)																			125:1					IP (Fig 1d)
Ubiquitin; rabbit; Cell Signaling (3933)																			1000:1					WB (Fig 1d)
Smurf1; rabbit; Santa Cruz (sc- 130877)																			100:1					IHC (Fig 2a,c,d,e, Fig S3a)
																			1000:1					WB (Fig 2b)
Smurf1; mouse; Santa Cruz (sc-100616)																			1000:1					WB (Fig 5b,c)
Smurf2; rabbit; Santa Cruz (sc- 25511)																			100:1					IHC (Fig 3a,b,c)
Smurf2; mouse; Santa Cruz (sc-393848)																			1000:1					WB (Fig 5b,c)
Lamp2; rat; Abcam (ab-13524)																			100:1					IHC (Fig 3a,b, Fig 6c)
Myc; mouse; Roche (11667149001)																			1000:1					WB (Fig 5b)
																			100:1					IHC (Fig S3a)
Myc beads; rabbit; Sigma (A7470)																			20ul for 500ul					IP (Fig 5b)
HA; rat; Roche (11867423001)																			1000:1					WB (Fig 5c)
HA beads; mouse; MBL (M180- 11)																			20ul for 500ul					IP (Fig 5c)
NDFIP2; mouse; Santa Cruz (sc-376259)																			1000:1					WB (Fig 5b,c)
NDFIP2; rabbit; Dr. Hideaki Fujita 1																			100:1					IHC (Fig 5d,e,f,g, Fig S3a,b)
NEDD4-2; rabbit; Cell Signaling (4013)																			1000:1					WB (Fig 5b,c)
																			100:1					IHC (Fig S2)
Lamp1; mouse; Santa Cruz (sc- 17768)																			100:1					IHC (Fig 3c, Fig 4a, Fig 5g, Fig S2, Fig S3b)
Aquaporin; goat; Santa Cruz (sc-9882)																			100:1					IHC (Fig 5d)
Cytokeratin 19;goat; Santa Cruz (sc-33111)																			100:1					IHC (Fig 5e,f, Fig 6d)
E-cadherin; mouse; BD (610181)																			100:1					IHC (Fig S1a,b)
Caveolin 1; mouse; BD (610406)																			100:1					IHC (Fig 6c)
p-smad3;rabbit; Cell Signaling (9520)																			1000:1					WB (Fig 6e)
p-smad3; rabbit; Abcam (ab52903)																			100:1					IHC (Fig 6d)
smad3;rabbit; Cell Signaling (9513)																			500:1					WB (Fig 6c)
LaminB1; rabbit; Santa Cruz (sc-20682)																			100:1					WB (Fig 6e)
TGF-βRII; rabbit; Santa Cruz (sc-400)																			125:1					IP (Fig 6f, Fig S5)
Enac α, Enacβ, Enacγ; rabbit; Dr. Carolyn Ecelbarger 2																			100:1					IHC (Fig 4b,c)
HDAC1;rabbit; Cell Signaling (2062)																			1000:1					WB (Fig 2b)
HSP90; mouse; Santa Cruz (sc-101494)																			1000:1					WB (Fig 2b)
β-actin; rabbit; Cell Signaling (4967)																			400:1					WB (Fig 1a,b,c,d, j)
α-tubulin; mouse; Sigma (T9026)																			500:1					WB (Fig 1b,c, Fig 2b)
Biotin-DBA; Vector																			5 μg/ml					IHC (Fig 1f, Fig 2e, Fig 3c, Fig 4b, Fig 5g, Fig S2)
WB: western blotting, IP: immunoprecipitation, IHC: immunohistochemistry
Table S1 The list of antibodies and a lectin used in this study.
Reference of Table S1
1. Ohzono C, et al. Nedd4-interacting protein 2, a short half-life membrane protein degraded in lysosomes, negatively controls down-regulation of connexin43. Biological & pharmaceutical bulletin 33, 951-957 (2010).
2. Masilamani S, Kim GH, Mitchell C, Wade JB, Knepper MA. Aldosterone-mediated regulation of ENaC alpha, beta, and gamma subunit proteins in rat kidney. J Clin Invest 104, R19-23 (1999).

## Sheet: Supplementary Table S2
Sample Name															Diagnosis					Age and Gender
ARPKD2															ARPKD					1 month old Male
ARPKD1															ARPKD					3 months old Female
control															Normal					Stillborn; 42 weeks pregnancy; Female
Supplementary Table S2. The description of tissue donors
